# Supplementary material for: Enhanced Frying Efficiency at Low Temperatures Utilizing a Novel Planetary Fryer
Source: Foods. 2024 Jun 17;13(12):1896. doi: 10.3390/foods13121896 (PMC11202604; doi:10.3390/foods13121896)
Supplement: Supplementary file 1 [file foods-13-01896-s001.zip]

Archive with 4 entries (3 files):
- Supplementary File S1 Videos of a planetary fryer/
- Supplementary File S1 Videos of a planetary fryer/Top side.MP4
- Supplementary File S1 Videos of a planetary fryer/Vertical side.MP4
- Supplementary file S2.pdf
